# Supplementary material for: Two new abyssal Harpiniinae Barnard & Drummond, 1978 (Amphipoda, Phoxocephalidae) from the Clarion-Clipperton Zone
Source: Zookeys. 2026 Mar 24;1274:103–18. doi: 10.3897/zookeys.1274.140727 (PMC13040251; doi:10.3897/zookeys.1274.140727)
Supplement: XML Treatment for Harpinia lobata [file zookeys.1274.140727-treatment1.xml]

<!DOCTYPE tp:taxon-treatment
  PUBLIC "-//TaxonX//DTD Taxonomic Treatment Publishing DTD v0 20100105//EN" "tax-treatment-NSO.dtd">
<tp:taxon-treatment xmlns:tp="http://www.plazi.org/taxpub"><tp:treatment-meta><kwd-group><label>Taxon classification</label><kwd>
                <named-content content-type="kingdom">Animalia</named-content>
              </kwd><kwd>
                <named-content content-type="order">Amphipoda</named-content>
              </kwd><kwd>
                <named-content content-type="family">Phoxocephalidae</named-content>
              </kwd></kwd-group><mixed-citation publication-type="journal"><person-group><name><surname>Andrade</surname><given-names>Luiz F.</given-names></name><name><surname>Jażdżewska</surname><given-names>Anna M.</given-names></name></person-group><article-title>Two new abyssal <tp:taxon-name><tp:taxon-name-part taxon-name-part-type="subfamily" reg="Harpiniinae">Harpiniinae</tp:taxon-name-part></tp:taxon-name> Barnard &amp; Drummond, 1978 (<tp:taxon-name><tp:taxon-name-part taxon-name-part-type="order" reg="Amphipoda">Amphipoda</tp:taxon-name-part></tp:taxon-name>, <tp:taxon-name><tp:taxon-name-part taxon-name-part-type="family" reg="Phoxocephalidae">Phoxocephalidae</tp:taxon-name-part></tp:taxon-name>) from the Clarion-Clipperton Zone</article-title><source>Zookeys</source><day>24</day><month>03</month><year>2026</year><volume>1274</volume><fpage>103</fpage><lpage>118</lpage><pub-id pub-id-type="doi">10.3897/zookeys.1274.140727</pub-id></mixed-citation></tp:treatment-meta><tp:nomenclature><tp:taxon-name><object-id xmlns:xlink="http://www.w3.org/1999/xlink" content-type="arpha" xlink:type="simple">288E8851-7944-5F47-A8C3-52B3EA5E28B7</object-id>
                    		<tp:taxon-name-part taxon-name-part-type="genus" reg="Harpinia">Harpinia</tp:taxon-name-part> <tp:taxon-name-part taxon-name-part-type="species" reg="lobata">lobata</tp:taxon-name-part>
                    	
                    		<object-id xmlns:xlink="http://www.w3.org/1999/xlink" content-type="zoobank" xlink:type="simple">https://zoobank.org/3C74FA4D-A905-47F7-8491-C269FD3D6352</object-id>
                    	</tp:taxon-name><tp:taxon-authority>Andrade &amp; Jażdżewska</tp:taxon-authority><tp:taxon-status xmlns:xlink="http://www.w3.org/1999/xlink" xlink:type="simple">sp. nov.</tp:taxon-status><xref ref-type="fig" rid="F1">Figs 1</xref><xref ref-type="fig" rid="F2">, 2</xref><xref ref-type="fig" rid="F3">, 3</xref><xref ref-type="fig" rid="F4">, 4</xref></tp:nomenclature><tp:treatment-sec sec-type="Material examined"><title>Material examined.</title><p><bold><italic>Holotype</italic></bold>: Pacific Ocean • 1 ♀, 6.5 mm; Clarion-Clipperton Zone, <named-content xmlns:xlink="http://www.w3.org/1999/xlink" content-type="dwc:verbatimCoordinates" xlink:type="simple">12°21.6'N, 116°42'W</named-content>; depth 4170 m; 10/03/2015; UKSR-1 exploration contract area, R/V <italic>Thompson</italic>, ABYSSLINE-2, Station AB2-EB09, epibenthic sledge; dissected and drawn; <named-content xmlns:xlink="http://www.w3.org/1999/xlink" content-type="dwc:institutional_code" xlink:title="Forschungsinstitut und Naturmuseum Senckenberg" xlink:href="https://scientific-collections.gbif.org/institution/16946ec1-8db3-45b8-b084-7644384cc5f5" xlink:type="simple"><abbrev content-type="institution" xlink:title="Senckenberg Museum" xlink:type="simple">SMF</abbrev></named-content> 63349, COI (<ext-link xmlns:xlink="http://www.w3.org/1999/xlink" xlink:href="PQ734223" ext-link-type="gen" xlink:type="simple">PQ734223</ext-link>). <bold><italic>Paratype</italic></bold>: Pacific Ocean • 1 ♂; Clarion-Clipperton Zone, <named-content xmlns:xlink="http://www.w3.org/1999/xlink" content-type="dwc:verbatimCoordinates" xlink:type="simple">12°21.6'N, 116°42'W</named-content>; depth 4170 m depth; 10/03/2015; UKSR-1 exploration contract area; R/V <italic>Thompson</italic>, ABYSSLINE-2, Station AB2-EB09, epibenthic sledge; dissected and drawn; <named-content xmlns:xlink="http://www.w3.org/1999/xlink" content-type="dwc:institutional_code" xlink:title="Forschungsinstitut und Naturmuseum Senckenberg" xlink:href="https://scientific-collections.gbif.org/institution/16946ec1-8db3-45b8-b084-7644384cc5f5" xlink:type="simple"><abbrev content-type="institution" xlink:title="Senckenberg Museum" xlink:type="simple">SMF</abbrev></named-content> 63348, COI (<ext-link xmlns:xlink="http://www.w3.org/1999/xlink" xlink:href="PQ734351" ext-link-type="gen" xlink:type="simple">PQ734351</ext-link>).</p></tp:treatment-sec><tp:treatment-sec sec-type="Type locality"><title>Type locality.</title><p>Abyssal Pacific Ocean, Clarion-Clipperton Zone, <named-content xmlns:xlink="http://www.w3.org/1999/xlink" content-type="dwc:verbatimCoordinates" xlink:type="simple">12°21.6'N, 116°42'W</named-content>, depth 4170 m.</p></tp:treatment-sec><tp:treatment-sec sec-type="Diagnosis"><title>Diagnosis.</title><p><bold><italic>Head</italic></bold> anteroventral corner with a small subacute projection. <bold><italic>Antenna 2</italic></bold> peduncle article 4 with two distal facial rows of long setae. <bold><italic>Mandible</italic></bold> right <italic>lacinia mobilis</italic> with four spines, left lacinia mobilis apically multicuspidate, palp article 2 stout. <bold><italic>Gnathopod 1</italic></bold> coxa anteroventrally produced. <bold><italic>Pereopod 6</italic></bold> basis posterior margin with a proximal expanded lobe. <bold><italic>Pereopod 7</italic></bold> basis posteroventral margin expanded and weakly serrate. <bold><italic>Epimeron 3</italic></bold> posteroventral corner rounded, without any spine or projection. <bold><italic>Telson</italic></bold> deeply cleft, with one mid-dorsal plumose seta present on each side.</p></tp:treatment-sec><tp:treatment-sec sec-type="Description"><title>Description.</title><p>Based on the female holotype <named-content xmlns:xlink="http://www.w3.org/1999/xlink" content-type="dwc:institutional_code" xlink:title="Forschungsinstitut und Naturmuseum Senckenberg" xlink:href="https://scientific-collections.gbif.org/institution/16946ec1-8db3-45b8-b084-7644384cc5f5" xlink:type="simple"><abbrev content-type="institution" xlink:title="Senckenberg Museum" xlink:type="simple">SMF</abbrev></named-content> 63349.</p><p><bold><italic>Habitus</italic></bold> as in Fig. <xref ref-type="fig" rid="F1">1</xref>.</p><fig id="F1" position="float" orientation="portrait"><object-id xmlns:xlink="http://www.w3.org/1999/xlink" content-type="doi" xlink:type="simple">10.3897/zookeys.1274.140727.figure1</object-id><object-id xmlns:xlink="http://www.w3.org/1999/xlink" content-type="arpha" xlink:type="simple">5B9F9FE5-A620-5961-86DE-6009E8236FE4</object-id><label>Figure 1.</label><caption><p><italic><tp:taxon-name><tp:taxon-name-part taxon-name-part-type="genus" reg="Harpinia">Harpinia</tp:taxon-name-part> <tp:taxon-name-part taxon-name-part-type="species" reg="lobata">lobata</tp:taxon-name-part></tp:taxon-name></italic> sp. nov., female holotype <named-content xmlns:xlink="http://www.w3.org/1999/xlink" content-type="dwc:institutional_code" xlink:title="Forschungsinstitut und Naturmuseum Senckenberg" xlink:href="https://scientific-collections.gbif.org/institution/16946ec1-8db3-45b8-b084-7644384cc5f5" xlink:type="simple"><abbrev content-type="institution" xlink:title="Senckenberg Museum" xlink:type="simple">SMF</abbrev></named-content> 63349. Scale bars: 0.5 mm (Hb).</p></caption><graphic xmlns:xlink="http://www.w3.org/1999/xlink" xlink:href="zookeys-1274-103_article-140727__-g001.jpg" id="oo_1568696.jpg" position="float" orientation="portrait" xlink:type="simple"><uri content-type="original_file" xlink:type="simple">https://binary.pensoft.net/fig/1568696</uri></graphic></fig><p><bold>Head (Fig. <xref ref-type="fig" rid="F2">2</xref>): <italic>Head</italic></bold> anteroventral corner with a small subacute projection. <bold><italic>Antenna 1</italic></bold> peduncle article 1 slightly longer than wide, ventral margin with few distal setae, article 2 with a facial row of long setae, article 3 short and subquadrate; primary flagellum eight-articulate; accessory flagellum seven-articulate. <bold><italic>Antenna 2</italic></bold> peduncle article 4 slightly longer than wide, with two distal facial rows of long setae, being one extending dorsally and the other ventrally, article 5 with a lower facial row of long setae; flagellum damaged, at least three-articulate. <bold><italic>Mandible</italic></bold> incisor with a main spine followed by a cutting surface (left) – with two spines (right), lacinia mobilis apically multicuspidate (left) – with four spines (right), molar as a hump with three robust setae, accessory setal row with four robust setae; palp three-articulate, article 2 stout, article 3 apex oblique and setose, as long as article 2. <bold><italic>Maxilla 1</italic></bold> inner plate with three apical plumose setae; outer plate with 11 apical robust setae; palp two-articulate, article 2 apex with six setae. <bold><italic>Maxilla 2</italic></bold> inner plate subequal to outer, with apical plumose setae; outer plate with apical simple setae. <bold><italic>Maxilliped</italic></bold> inner plate with plumose setae and one apical robust seta; outer plate with mesial robust setae increasing in length towards the apex; palp articles 2–3 weakly setose, article 4 about half the length of article 3, bearing a long, embedded nail.</p><fig id="F2" position="float" orientation="portrait"><object-id xmlns:xlink="http://www.w3.org/1999/xlink" content-type="doi" xlink:type="simple">10.3897/zookeys.1274.140727.figure2</object-id><object-id xmlns:xlink="http://www.w3.org/1999/xlink" content-type="arpha" xlink:type="simple">B30EAE4C-A641-5D4D-B877-6FC480FAB89A</object-id><label>Figure 2.</label><caption><p><italic><tp:taxon-name><tp:taxon-name-part taxon-name-part-type="genus" reg="Harpinia">Harpinia</tp:taxon-name-part> <tp:taxon-name-part taxon-name-part-type="species" reg="lobata">lobata</tp:taxon-name-part></tp:taxon-name></italic> sp. nov., female holotype <named-content xmlns:xlink="http://www.w3.org/1999/xlink" content-type="dwc:institutional_code" xlink:title="Forschungsinstitut und Naturmuseum Senckenberg" xlink:href="https://scientific-collections.gbif.org/institution/16946ec1-8db3-45b8-b084-7644384cc5f5" xlink:type="simple"><abbrev content-type="institution" xlink:title="Senckenberg Museum" xlink:type="simple">SMF</abbrev></named-content> 63349. Scale bars: 0.5 mm (Hd); 0.3 mm (A1–2); 0.1 mm (L Md, R Md, Mxp, Mx1–2).</p></caption><graphic xmlns:xlink="http://www.w3.org/1999/xlink" xlink:href="zookeys-1274-103_article-140727__-g002.jpg" id="oo_1568697.jpg" position="float" orientation="portrait" xlink:type="simple"><uri content-type="original_file" xlink:type="simple">https://binary.pensoft.net/fig/1568697</uri></graphic></fig><p><bold>Pereon (Fig. <xref ref-type="fig" rid="F3">3</xref>): <italic>Gnathopod 1</italic></bold> coxa anteroventrally produced, with sparse ventral pappose/simples setae; basis to carpus ordinary, weakly setose; propodus 1.9× longer than wide, posterior margin with a robust seta near palmar corner, palm acute, defined by an excavation forming a medium palmar hump; dactylus as long as palm. <bold><italic>Gnathopod 2</italic></bold> coxa with ventral pappose setae; carpus shorter than in gnathopod 1; propodus very similar to gnathopod 1 but slightly broader. <bold><italic>Pereopod 3</italic></bold> coxa with ventral pappose setae; merus 1.8× longer than wide, ventral margin with three sets of simple/pappose setae; propodus distally setose, 3.8× longer than wide; dactylus about 75% the length of propodus. <bold><italic>Pereopod 4</italic></bold> coxa posteroventral lobe strongly expanded, posterodorsal margin exacavate, ventral margin with pappose setae; other articles very similar to pereopod 3. <bold><italic>Pereopod 5</italic></bold> coxa bilobate, posterior lobe with pappose setae; basis 3.1× longer than wide; merus weakly setose; carpus and propodus both margins setose with plumose setae; dactylus as long as propodus. <bold><italic>Pereopod 6</italic></bold> coxa posterior margin weakly expanded, with one seta; basis posterior margin with a proximal expanded lobe; carpus anterior margin with sets of robust setae; dactylus long, slightly shorter than propodus. <bold><italic>Pereopod 7</italic></bold> coxa subtriangular, posterior margin with four setae; basis slightly longer than wide, posteroventral margin expanded and weakly serrate; dactylus as long as carpus and propodus combined.</p><fig id="F3" position="float" orientation="portrait"><object-id xmlns:xlink="http://www.w3.org/1999/xlink" content-type="doi" xlink:type="simple">10.3897/zookeys.1274.140727.figure3</object-id><object-id xmlns:xlink="http://www.w3.org/1999/xlink" content-type="arpha" xlink:type="simple">63CC132E-47B5-50E7-8F2B-F0A8DC0B7F99</object-id><label>Figure 3.</label><caption><p><italic><tp:taxon-name><tp:taxon-name-part taxon-name-part-type="genus" reg="Harpinia">Harpinia</tp:taxon-name-part> <tp:taxon-name-part taxon-name-part-type="species" reg="lobata">lobata</tp:taxon-name-part></tp:taxon-name></italic> sp. nov., female holotype <named-content xmlns:xlink="http://www.w3.org/1999/xlink" content-type="dwc:institutional_code" xlink:title="Forschungsinstitut und Naturmuseum Senckenberg" xlink:href="https://scientific-collections.gbif.org/institution/16946ec1-8db3-45b8-b084-7644384cc5f5" xlink:type="simple"><abbrev content-type="institution" xlink:title="Senckenberg Museum" xlink:type="simple">SMF</abbrev></named-content> 63349. Scale bars: 0.3 mm (G1–2, P3–7).</p></caption><graphic xmlns:xlink="http://www.w3.org/1999/xlink" xlink:href="zookeys-1274-103_article-140727__-g003.jpg" id="oo_1568698.jpg" position="float" orientation="portrait" xlink:type="simple"><uri content-type="original_file" xlink:type="simple">https://binary.pensoft.net/fig/1568698</uri></graphic></fig><p><bold>Pleon (Fig. <xref ref-type="fig" rid="F4">4</xref>): <italic>Epimeron 1</italic></bold> without setae. <bold><italic>Epimera 2–3</italic></bold> ventral margin with simple setae, posteroventral corner rounded, without any spine or projection. <bold><italic>Uropod 1</italic></bold> peduncle 2.6× longer than wide, with dorsal setae; rami subequal in length, without apical nail, bearing dorsal robust setae. <bold><italic>Telson</italic></bold> deeply cleft, as long as wide, with one mid-dorsal and two apical plumose setae.</p><p>Sexually dimorphic characters (Fig. <xref ref-type="fig" rid="F4">4</xref>). Based on the male paratype <named-content xmlns:xlink="http://www.w3.org/1999/xlink" content-type="dwc:institutional_code" xlink:title="Forschungsinstitut und Naturmuseum Senckenberg" xlink:href="https://scientific-collections.gbif.org/institution/16946ec1-8db3-45b8-b084-7644384cc5f5" xlink:type="simple"><abbrev content-type="institution" xlink:title="Senckenberg Museum" xlink:type="simple">SMF</abbrev></named-content> 63348.</p><fig id="F4" position="float" orientation="portrait"><object-id xmlns:xlink="http://www.w3.org/1999/xlink" content-type="doi" xlink:type="simple">10.3897/zookeys.1274.140727.figure4</object-id><object-id xmlns:xlink="http://www.w3.org/1999/xlink" content-type="arpha" xlink:type="simple">2C0640CB-B59A-5C35-9447-A21BEB25D4E5</object-id><label>Figure 4.</label><caption><p><italic><tp:taxon-name><tp:taxon-name-part taxon-name-part-type="genus" reg="Harpinia">Harpinia</tp:taxon-name-part> <tp:taxon-name-part taxon-name-part-type="species" reg="lobata">lobata</tp:taxon-name-part></tp:taxon-name></italic> sp. nov., female holotype <named-content xmlns:xlink="http://www.w3.org/1999/xlink" content-type="dwc:institutional_code" xlink:title="Forschungsinstitut und Naturmuseum Senckenberg" xlink:href="https://scientific-collections.gbif.org/institution/16946ec1-8db3-45b8-b084-7644384cc5f5" xlink:type="simple"><abbrev content-type="institution" xlink:title="Senckenberg Museum" xlink:type="simple">SMF</abbrev></named-content> 63349, male paratype <named-content xmlns:xlink="http://www.w3.org/1999/xlink" content-type="dwc:institutional_code" xlink:title="Forschungsinstitut und Naturmuseum Senckenberg" xlink:href="https://scientific-collections.gbif.org/institution/16946ec1-8db3-45b8-b084-7644384cc5f5" xlink:type="simple"><abbrev content-type="institution" xlink:title="Senckenberg Museum" xlink:type="simple">SMF</abbrev></named-content> 63348. Scale bars: 0.5 mm (Ep1–3); 0.3 mm (A1–2, U1–3, P6–7); 0.1 mm (T).</p></caption><graphic xmlns:xlink="http://www.w3.org/1999/xlink" xlink:href="zookeys-1274-103_article-140727__-g004.jpg" id="oo_1568699.jpg" position="float" orientation="portrait" xlink:type="simple"><uri content-type="original_file" xlink:type="simple">https://binary.pensoft.net/fig/1568699</uri></graphic></fig><p><bold><italic>Antenna 1</italic></bold> with well-developed callynophores forming dense tufts on peduncle articles 2–3.</p><p><bold><italic>Pereopod 6</italic></bold> basis posterior margin with a proximal expanded lobe, posterior margin with a dense row of setules. <bold><italic>Pereopod 7</italic></bold> merus broad.</p><p><bold><italic>Uropod 1</italic></bold> peduncle 4.4× longer than wide, bearing simple dorsal setae and robust setae distally; rami subequal in length, with dorsal setae; outer ramus with an apical embedded nail. <bold><italic>Uropod 2</italic></bold> peduncle 3.3× longer than wide, bearing dorsal setae; rami subequal in length, with dorsal setae. <bold><italic>Uropod 3</italic></bold> peduncle with five distal robust setae; rami subequal in length; outer ramus article 1 with two distal plumose setae, article 2 with one apical plumose seta; inner ramus slightly longer than article 1 of outer ramus, with two distal plumose setae.</p></tp:treatment-sec><tp:treatment-sec sec-type="Molecular identification"><title>Molecular identification.</title><p>Following the definition given by <xref ref-type="bibr" rid="B34">Pleijel et al. (2008)</xref>, the sequence of the female holotype of <italic><tp:taxon-name><tp:taxon-name-part taxon-name-part-type="genus" reg="Harpinia">Harpinia</tp:taxon-name-part> <tp:taxon-name-part taxon-name-part-type="species" reg="lobata">lobata</tp:taxon-name-part></tp:taxon-name></italic> sp. nov. (<named-content xmlns:xlink="http://www.w3.org/1999/xlink" content-type="dwc:institutional_code" xlink:title="Forschungsinstitut und Naturmuseum Senckenberg" xlink:href="https://scientific-collections.gbif.org/institution/16946ec1-8db3-45b8-b084-7644384cc5f5" xlink:type="simple"><abbrev content-type="institution" xlink:title="Senckenberg Museum" xlink:type="simple">SMF</abbrev></named-content> 63349, GenBank accession number <ext-link xmlns:xlink="http://www.w3.org/1999/xlink" xlink:href="PQ734223" ext-link-type="gen" xlink:type="simple">PQ734223</ext-link>) is designated as a hologenophore of all obtained sequences. The sequence of the paratype of the species is deposited in GenBank with the following accession number: <ext-link xmlns:xlink="http://www.w3.org/1999/xlink" xlink:href="PQ734351" ext-link-type="gen" xlink:type="simple">PQ734351</ext-link>. The species has also received a Barcode Index Number from Barcode of Life Data Systems: <ext-link xmlns:xlink="http://www.w3.org/1999/xlink" xlink:href="http://boldsystems.org/index.php/Public_BarcodeCluster?clusteruri=BOLD:AEA9473" ext-link-type="uri" xlink:type="simple">BOLD:AEA9473</ext-link> (<ext-link xmlns:xlink="http://www.w3.org/1999/xlink" xlink:href="10.5883/BOLD:AEA9473" ext-link-type="doi" xlink:type="simple">https://doi.org/10.5883/BOLD:AEA9473</ext-link>).</p></tp:treatment-sec><tp:treatment-sec sec-type="Distribution"><title>Distribution.</title><p>Only known from the type locality.</p></tp:treatment-sec><tp:treatment-sec sec-type="Etymology"><title>Etymology.</title><p>The specific epithet <italic>lobata</italic>, from the Latin “lobatus” (lobed), is given due to the prominent posterior lobe on the pereopod 6 basis.</p></tp:treatment-sec><tp:treatment-sec sec-type="Remarks"><title>Remarks.</title><p><italic><tp:taxon-name><tp:taxon-name-part taxon-name-part-type="genus" reg="Harpinia">Harpinia</tp:taxon-name-part> <tp:taxon-name-part taxon-name-part-type="species" reg="lobata">lobata</tp:taxon-name-part></tp:taxon-name></italic> sp. nov. is morphologically similar to <italic><tp:taxon-name><tp:taxon-name-part taxon-name-part-type="genus" reg="Harpinia">Harpinia</tp:taxon-name-part> <tp:taxon-name-part taxon-name-part-type="species" reg="curtipes">curtipes</tp:taxon-name-part></tp:taxon-name></italic> Stephensen, 1925 and <italic><tp:taxon-name><tp:taxon-name-part taxon-name-part-type="genus" reg="Harpinia">Harpinia</tp:taxon-name-part> <tp:taxon-name-part taxon-name-part-type="species" reg="truncata">truncata</tp:taxon-name-part></tp:taxon-name></italic> G.O. Sars, 1891 as they all present the following: epimeron 3 posteriorly rounded, without any projection or spine; pereopod 6 dactylus shorter than propodus; and pereopod 7 basis anteroventral corner not produced, posteroventral margin crenulate/serrate, without large spines. However, the new species can be mainly distinguished from them due to the following: gnathopod 1 coxa anteroventrally produced (vs. not produced in both species); and pereopod 6 basis posterior margin with a proximal expanded lobe (vs. without proximal lobe in both species).</p></tp:treatment-sec><ref-list><ref id="B34"><mixed-citation xmlns:xlink="http://www.w3.org/1999/xlink" xlink:type="simple">Pleijel F, Jondelius U, Norlinder E, Nygren A, Oxelman B, Schander C, Sundberg P, Thollesson M (2008) Phylogenies without roots? A plea for the use of vouchers in molecular phylogenetic studies. Molecular Phylogenetics and Evolution 48(1): 369–371. <ext-link xlink:href="10.1016/j.ympev.2008.03.024" ext-link-type="doi" xlink:type="simple">https://doi.org/10.1016/j.ympev.2008.03.024</ext-link></mixed-citation></ref></ref-list></tp:taxon-treatment>
