# Supplementary material for: Two new abyssal Harpiniinae Barnard & Drummond, 1978 (Amphipoda, Phoxocephalidae) from the Clarion-Clipperton Zone
Source: Zookeys. 2026 Mar 24;1274:103–18. doi: 10.3897/zookeys.1274.140727 (PMC13040251; doi:10.3897/zookeys.1274.140727)
Supplement: XML Treatment for Harpiniopsis pedro [file zookeys.1274.140727-treatment2.xml]

<!DOCTYPE tp:taxon-treatment
  PUBLIC "-//TaxonX//DTD Taxonomic Treatment Publishing DTD v0 20100105//EN" "tax-treatment-NSO.dtd">
<tp:taxon-treatment xmlns:tp="http://www.plazi.org/taxpub"><tp:treatment-meta><kwd-group><label>Taxon classification</label><kwd>
                <named-content content-type="kingdom">Animalia</named-content>
              </kwd><kwd>
                <named-content content-type="order">Amphipoda</named-content>
              </kwd><kwd>
                <named-content content-type="family">Phoxocephalidae</named-content>
              </kwd></kwd-group><mixed-citation publication-type="journal"><person-group><name><surname>Andrade</surname><given-names>Luiz F.</given-names></name><name><surname>Jażdżewska</surname><given-names>Anna M.</given-names></name></person-group><article-title>Two new abyssal <tp:taxon-name><tp:taxon-name-part taxon-name-part-type="subfamily" reg="Harpiniinae">Harpiniinae</tp:taxon-name-part></tp:taxon-name> Barnard &amp; Drummond, 1978 (<tp:taxon-name><tp:taxon-name-part taxon-name-part-type="order" reg="Amphipoda">Amphipoda</tp:taxon-name-part></tp:taxon-name>, <tp:taxon-name><tp:taxon-name-part taxon-name-part-type="family" reg="Phoxocephalidae">Phoxocephalidae</tp:taxon-name-part></tp:taxon-name>) from the Clarion-Clipperton Zone</article-title><source>Zookeys</source><day>24</day><month>03</month><year>2026</year><volume>1274</volume><fpage>103</fpage><lpage>118</lpage><pub-id pub-id-type="doi">10.3897/zookeys.1274.140727</pub-id></mixed-citation></tp:treatment-meta><tp:nomenclature><tp:taxon-name><object-id xmlns:xlink="http://www.w3.org/1999/xlink" content-type="arpha" xlink:type="simple">7365BFD0-D1E1-5813-ACA9-2D67AAD8E05C</object-id>
                    		<tp:taxon-name-part taxon-name-part-type="genus" reg="Harpiniopsis">Harpiniopsis</tp:taxon-name-part> <tp:taxon-name-part taxon-name-part-type="species" reg="pedro">pedro</tp:taxon-name-part>
                    	
                    		<object-id xmlns:xlink="http://www.w3.org/1999/xlink" content-type="zoobank" xlink:type="simple">https://zoobank.org/F117A725-7D8F-4510-B955-E2E0B272F269</object-id>
                    	</tp:taxon-name><tp:taxon-authority>Andrade &amp; Jażdżewska</tp:taxon-authority><tp:taxon-status xmlns:xlink="http://www.w3.org/1999/xlink" xlink:type="simple">sp. nov.</tp:taxon-status><xref ref-type="fig" rid="F5">Figs 5</xref><xref ref-type="fig" rid="F6">, 6</xref><xref ref-type="fig" rid="F7">, 7</xref><xref ref-type="fig" rid="F8">, 8</xref></tp:nomenclature><tp:treatment-sec sec-type="Material examined"><title>Material examined.</title><p><bold><italic>Holotype</italic></bold>: Pacific Ocean • 1 ♀, 5.7 mm; Clarion-Clipperton Zone; <named-content xmlns:xlink="http://www.w3.org/1999/xlink" content-type="dwc:verbatimCoordinates" xlink:type="simple">11°47.862'N, 117°30.639'W</named-content> – <named-content xmlns:xlink="http://www.w3.org/1999/xlink" content-type="dwc:verbatimCoordinates" xlink:type="simple">11°47.152'N, 117°29.490'W</named-content>; depth 4359–4356 m; 9/05/2016; BGR exploration contract area, R/V <italic>Kilo Moana</italic>, MANGAN 2016, Station Ma 16-95, epibenthic sledge; dissected and drawn; <named-content xmlns:xlink="http://www.w3.org/1999/xlink" content-type="dwc:institutional_code" xlink:title="Forschungsinstitut und Naturmuseum Senckenberg" xlink:href="https://scientific-collections.gbif.org/institution/16946ec1-8db3-45b8-b084-7644384cc5f5" xlink:type="simple"><abbrev content-type="institution" xlink:title="Senckenberg Museum" xlink:type="simple">SMF</abbrev></named-content> 63354, COI (<ext-link xmlns:xlink="http://www.w3.org/1999/xlink" xlink:href="PQ734298" ext-link-type="gen" xlink:type="simple">PQ734298</ext-link>). <bold><italic>Paratype</italic></bold>: Pacific Ocean • 2 ♀; Clarion-Clipperton Zone, BGR exploration contract area; <named-content xmlns:xlink="http://www.w3.org/1999/xlink" content-type="dwc:verbatimCoordinates" xlink:type="simple">11°47.862'N, 117°30.639'W</named-content> – <named-content xmlns:xlink="http://www.w3.org/1999/xlink" content-type="dwc:verbatimCoordinates" xlink:type="simple">11°47.152'N, 117°29.490'W</named-content>; depth 4359–4356 m; 9/05/2016; BGR exploration contract area, R/V <italic>Kilo Moana</italic>, MANGAN 2016; Station Ma 16-95, epibenthic sledge; <named-content xmlns:xlink="http://www.w3.org/1999/xlink" content-type="dwc:institutional_code" xlink:title="Forschungsinstitut und Naturmuseum Senckenberg" xlink:href="https://scientific-collections.gbif.org/institution/16946ec1-8db3-45b8-b084-7644384cc5f5" xlink:type="simple"><abbrev content-type="institution" xlink:title="Senckenberg Museum" xlink:type="simple">SMF</abbrev></named-content> 63352, COI (<ext-link xmlns:xlink="http://www.w3.org/1999/xlink" xlink:href="PQ734439" ext-link-type="gen" xlink:type="simple">PQ734439</ext-link>), <named-content xmlns:xlink="http://www.w3.org/1999/xlink" content-type="dwc:institutional_code" xlink:title="Forschungsinstitut und Naturmuseum Senckenberg" xlink:href="https://scientific-collections.gbif.org/institution/16946ec1-8db3-45b8-b084-7644384cc5f5" xlink:type="simple"><abbrev content-type="institution" xlink:title="Senckenberg Museum" xlink:type="simple">SMF</abbrev></named-content> 63353, COI (<ext-link xmlns:xlink="http://www.w3.org/1999/xlink" xlink:href="PQ734519" ext-link-type="gen" xlink:type="simple">PQ734519</ext-link>). • 1 ♀; Clarion-Clipperton Zone; <named-content xmlns:xlink="http://www.w3.org/1999/xlink" content-type="dwc:verbatimCoordinates" xlink:type="simple">11°47.436'N, 117°32.213'W</named-content> – <named-content xmlns:xlink="http://www.w3.org/1999/xlink" content-type="dwc:verbatimCoordinates" xlink:type="simple">11°47.677'N, 117°30.910'W</named-content>; depth 4351–4352 m; 9/05/2018; BGR exploration contract area, R/V <italic>Sonne</italic> ; Station SO 262-155, epibenthic sledge; <named-content xmlns:xlink="http://www.w3.org/1999/xlink" content-type="dwc:institutional_code" xlink:title="Forschungsinstitut und Naturmuseum Senckenberg" xlink:href="https://scientific-collections.gbif.org/institution/16946ec1-8db3-45b8-b084-7644384cc5f5" xlink:type="simple"><abbrev content-type="institution" xlink:title="Senckenberg Museum" xlink:type="simple">SMF</abbrev></named-content> 63350, COI (<ext-link xmlns:xlink="http://www.w3.org/1999/xlink" xlink:href="PQ734390" ext-link-type="gen" xlink:type="simple">PQ734390</ext-link>) • 1 ♀; Clarion-Clipperton Zone; <named-content xmlns:xlink="http://www.w3.org/1999/xlink" content-type="dwc:verbatimCoordinates" xlink:type="simple">11°49.654'N, 117°00.299'W</named-content> – <named-content xmlns:xlink="http://www.w3.org/1999/xlink" content-type="dwc:verbatimCoordinates" xlink:type="simple">11°49.902'N, 116°59.174'W</named-content>; depth 4133–4143 m; 1/05/2016; BGR exploration contract area, R/V <italic>Kilo Moana</italic>, MANGAN 2016; Station Ma 16-28, epibenthic sledge; <named-content xmlns:xlink="http://www.w3.org/1999/xlink" content-type="dwc:institutional_code" xlink:title="Forschungsinstitut und Naturmuseum Senckenberg" xlink:href="https://scientific-collections.gbif.org/institution/16946ec1-8db3-45b8-b084-7644384cc5f5" xlink:type="simple"><abbrev content-type="institution" xlink:title="Senckenberg Museum" xlink:type="simple">SMF</abbrev></named-content> 63351, COI (<ext-link xmlns:xlink="http://www.w3.org/1999/xlink" xlink:href="PQ734492" ext-link-type="gen" xlink:type="simple">PQ734492</ext-link>).</p></tp:treatment-sec><tp:treatment-sec sec-type="Type locality"><title>Type locality.</title><p>Abyssal Pacific Ocean, Clarion-Clipperton Zone, <named-content xmlns:xlink="http://www.w3.org/1999/xlink" content-type="dwc:verbatimCoordinates" xlink:type="simple">11°47.862'N, 117°30.639'W</named-content> – <named-content xmlns:xlink="http://www.w3.org/1999/xlink" content-type="dwc:verbatimCoordinates" xlink:type="simple">11°47.152'N, 117°29.490'W</named-content>, depth 4359–4356 m.</p></tp:treatment-sec><tp:treatment-sec sec-type="Diagnosis"><title>Diagnosis.</title><p><bold><italic>Head</italic></bold> anteroventral corner with a large acute projection. <bold><italic>Mandible</italic></bold> right lacinia mobilis bifid, left lacinia mobilis with four teeth, palp article 2 longer than article 3, with an inner medial long pappose setae. <bold><italic>Gnathopods 1–2</italic></bold> palm defined by a subacute hump. <bold><italic>Pereopod 6</italic></bold> basis posterior margin with a distal lobe reaching the distal apex of ischium. <bold><italic>Pereopod 7</italic></bold> posteroventral margin expanded and serrate. <bold><italic>Epimeron 3</italic></bold> posteroventral corner produced as a slightly curved spine. <bold><italic>Uropod 2</italic></bold> rami naked. <bold><italic>Telson</italic></bold> deeply cleft, with two mid-dorsal plumose setae present on each side.</p></tp:treatment-sec><tp:treatment-sec sec-type="Description"><title>Description.</title><p>Based on the female holotype (<named-content xmlns:xlink="http://www.w3.org/1999/xlink" content-type="dwc:institutional_code" xlink:title="Forschungsinstitut und Naturmuseum Senckenberg" xlink:href="https://scientific-collections.gbif.org/institution/16946ec1-8db3-45b8-b084-7644384cc5f5" xlink:type="simple"><abbrev content-type="institution" xlink:title="Senckenberg Museum" xlink:type="simple">SMF</abbrev></named-content> 63354).</p><p><bold><italic>Habitus</italic></bold> as in Fig. <xref ref-type="fig" rid="F5">5</xref>.</p><fig id="F5" position="float" orientation="portrait"><object-id xmlns:xlink="http://www.w3.org/1999/xlink" content-type="doi" xlink:type="simple">10.3897/zookeys.1274.140727.figure5</object-id><object-id xmlns:xlink="http://www.w3.org/1999/xlink" content-type="arpha" xlink:type="simple">E372B6BF-45B9-5A39-81F7-BC0F06802640</object-id><label>Figure 5.</label><caption><p><italic><tp:taxon-name><tp:taxon-name-part taxon-name-part-type="genus" reg="Harpiniopsis">Harpiniopsis</tp:taxon-name-part> <tp:taxon-name-part taxon-name-part-type="species" reg="pedro">pedro</tp:taxon-name-part></tp:taxon-name></italic> sp. nov., female holotype <named-content xmlns:xlink="http://www.w3.org/1999/xlink" content-type="dwc:institutional_code" xlink:title="Forschungsinstitut und Naturmuseum Senckenberg" xlink:href="https://scientific-collections.gbif.org/institution/16946ec1-8db3-45b8-b084-7644384cc5f5" xlink:type="simple"><abbrev content-type="institution" xlink:title="Senckenberg Museum" xlink:type="simple">SMF</abbrev></named-content> 63354. Scale bars: 0.5 mm (Hb).</p></caption><graphic xmlns:xlink="http://www.w3.org/1999/xlink" xlink:href="zookeys-1274-103_article-140727__-g005.jpg" id="oo_1568700.jpg" position="float" orientation="portrait" xlink:type="simple"><uri content-type="original_file" xlink:type="simple">https://binary.pensoft.net/fig/1568700</uri></graphic></fig><p><bold>Head (Fig. <xref ref-type="fig" rid="F6">6</xref>): <italic>Head anteroventral corner</italic></bold> with a large acute projection. <bold><italic>Antenna 1</italic></bold> peduncle article 1 about 1.3× longer than wide, ventral margin with three distal brush setae, article 2 ventral margin with row of long pappose setae; article 3 short and subquadrate; primary flagellum 6-articulate; accessory flagellum 3-articulate. <bold><italic>Antenna 2</italic></bold> peduncle article 1 not ensiform, article 4 setose, with two facial rows of setae dorso-distally, article 5 ventral margin with a row of long setae; flagellum 4-articulate. <bold><italic>Mandible</italic></bold> incisor with six spines (left) – with three spines (right), lacinia mobilis with four teeth (left) – bifid (right), molar as a hump with one plumose and four robust setae; palp 3-articulate, article 2 with an inner medial long pappose setae, article 3 apex oblique and setose, 0.8× the length of article 2. <bold><italic>Maxilla 1</italic></bold> inner plate with three apical setae; outer plate with 10 apical robust setae; palp 2-articulate, article 2 apex setose. <bold><italic>Maxilla 2</italic></bold> inner plate subequal to outer, with apical plumose setae; outer plate with lateral and apical simple setae. <bold><italic>Maxilliped</italic></bold> inner plate with plumose setae and one apical robust seta; outer plate with mesial robust setae increasing in length towards the apex; palp articles 2–3 weakly setose, article 4 about 0.7× the length of article 3, bearing a medium embedded nail.</p><fig id="F6" position="float" orientation="portrait"><object-id xmlns:xlink="http://www.w3.org/1999/xlink" content-type="doi" xlink:type="simple">10.3897/zookeys.1274.140727.figure6</object-id><object-id xmlns:xlink="http://www.w3.org/1999/xlink" content-type="arpha" xlink:type="simple">2CBE77D2-E87C-5598-9387-E1379516DAE2</object-id><label>Figure 6.</label><caption><p><italic><tp:taxon-name><tp:taxon-name-part taxon-name-part-type="genus" reg="Harpiniopsis">Harpiniopsis</tp:taxon-name-part> <tp:taxon-name-part taxon-name-part-type="species" reg="pedro">pedro</tp:taxon-name-part></tp:taxon-name></italic> sp. nov., female holotype <named-content xmlns:xlink="http://www.w3.org/1999/xlink" content-type="dwc:institutional_code" xlink:title="Forschungsinstitut und Naturmuseum Senckenberg" xlink:href="https://scientific-collections.gbif.org/institution/16946ec1-8db3-45b8-b084-7644384cc5f5" xlink:type="simple"><abbrev content-type="institution" xlink:title="Senckenberg Museum" xlink:type="simple">SMF</abbrev></named-content> 63354. Scale bars: 0.1 mm (L Md, Mxp, Mx1–2); 0.3 mm (Hd, A1–2); 0.05 mm (R Md).</p></caption><graphic xmlns:xlink="http://www.w3.org/1999/xlink" xlink:href="zookeys-1274-103_article-140727__-g006.jpg" id="oo_1568701.jpg" position="float" orientation="portrait" xlink:type="simple"><uri content-type="original_file" xlink:type="simple">https://binary.pensoft.net/fig/1568701</uri></graphic></fig><p><bold>Pereon (Fig. <xref ref-type="fig" rid="F7">7</xref>): <italic>Gnathopod 1</italic></bold> coxa with ventral pappose/simple setae; basis to carpus ordinary, weakly setose; propodus 2× longer than wide, posterior margin with a robust seta near palmar corner, palm acute, defined by a subacute hump; dactylus as long as palm. <bold><italic>Gnathopod 2</italic></bold> coxa with ventral pappose/simple setae; carpus shorter than in gnathopod 1; propodus very similar to gnathopod 1 but with palm defined by an acute hump. <bold><italic>Pereopod 3</italic></bold> coxa with ventral pappose setae; merus 2.2× longer than wide, ventral margin moderately setose with simple and plumose setae; propodus with setae, 3.3× longer than wide; dactylus about 85% the length of propodus. <bold><italic>Pereopod 4</italic></bold> coxa posteroventral lobe strongly expanded, posterodorsal margin exacavate, ventral margin with pappose setae; other articles very similar to pereopod 3. <bold><italic>Pereopod 5</italic></bold> coxa bilobate, posterior lobe with pappose setae; merus to propodus anterior margin with long pappose setae, posterior margin with plumose setae; dactylus 80% the length of propodus. <bold><italic>Pereopod 6</italic></bold> coxa subtriangular, without setae; basis posterior margin with a distal lobe reaching the distal apex of ischium, anterior margin with sets of plumose setae; carpus anterior margin with sets of robust setae; dactylus long, 1.2× longer than propodus. <bold><italic>Pereopod 7</italic></bold> coxa subtriangular; basis 1.2× longer than wide, posteroventral margin expanded and serrate; dactylus as long as carpus and propodus combined.</p><fig id="F7" position="float" orientation="portrait"><object-id xmlns:xlink="http://www.w3.org/1999/xlink" content-type="doi" xlink:type="simple">10.3897/zookeys.1274.140727.figure7</object-id><object-id xmlns:xlink="http://www.w3.org/1999/xlink" content-type="arpha" xlink:type="simple">328FE619-B3D0-5FBA-A2F5-24A823CADFDA</object-id><label>Figure 7.</label><caption><p><italic><tp:taxon-name><tp:taxon-name-part taxon-name-part-type="genus" reg="Harpiniopsis">Harpiniopsis</tp:taxon-name-part> <tp:taxon-name-part taxon-name-part-type="species" reg="pedro">pedro</tp:taxon-name-part></tp:taxon-name></italic> sp. nov., female holotype <named-content xmlns:xlink="http://www.w3.org/1999/xlink" content-type="dwc:institutional_code" xlink:title="Forschungsinstitut und Naturmuseum Senckenberg" xlink:href="https://scientific-collections.gbif.org/institution/16946ec1-8db3-45b8-b084-7644384cc5f5" xlink:type="simple"><abbrev content-type="institution" xlink:title="Senckenberg Museum" xlink:type="simple">SMF</abbrev></named-content> 63354. Scale bars: 0.5 mm (G1–2, P3, P5–7); 0.3 mm (c4).</p></caption><graphic xmlns:xlink="http://www.w3.org/1999/xlink" xlink:href="zookeys-1274-103_article-140727__-g007.jpg" id="oo_1568702.jpg" position="float" orientation="portrait" xlink:type="simple"><uri content-type="original_file" xlink:type="simple">https://binary.pensoft.net/fig/1568702</uri></graphic></fig><p><bold>Pleon (Fig. <xref ref-type="fig" rid="F8">8</xref>): <italic>Epimeron 1</italic></bold> without setae. <bold><italic>Epimeron 2</italic></bold> ventral margin with simple setae. <bold><italic>Epimeron 3</italic></bold> posteroventral corner produced as a slightly curved spine. <bold><italic>Uropod 1</italic></bold> peduncle 2.8× longer than wide; rami subequal in length, without apical nail, with spart dorsal setae. <bold><italic>Uropod 2</italic></bold> peduncle 2.3× longer than wide; rami subequal in length, naked, without apical nail. <bold><italic>Uropod 3</italic></bold> peduncle with five distal robust setae; rami equal in length, almost naked. <bold><italic>Telson</italic></bold> slightly wider than long, with two mid-dorsal and one apical plumose seta.</p><fig id="F8" position="float" orientation="portrait"><object-id xmlns:xlink="http://www.w3.org/1999/xlink" content-type="doi" xlink:type="simple">10.3897/zookeys.1274.140727.figure8</object-id><object-id xmlns:xlink="http://www.w3.org/1999/xlink" content-type="arpha" xlink:type="simple">74413C7A-8437-59EB-88BB-7ADFEEFFD99E</object-id><label>Figure 8.</label><caption><p><italic><tp:taxon-name><tp:taxon-name-part taxon-name-part-type="genus" reg="Harpiniopsis">Harpiniopsis</tp:taxon-name-part> <tp:taxon-name-part taxon-name-part-type="species" reg="pedro">pedro</tp:taxon-name-part></tp:taxon-name></italic> sp. nov., female holotype <named-content xmlns:xlink="http://www.w3.org/1999/xlink" content-type="dwc:institutional_code" xlink:title="Forschungsinstitut und Naturmuseum Senckenberg" xlink:href="https://scientific-collections.gbif.org/institution/16946ec1-8db3-45b8-b084-7644384cc5f5" xlink:type="simple"><abbrev content-type="institution" xlink:title="Senckenberg Museum" xlink:type="simple">SMF</abbrev></named-content> 63354. Scale bars: 0.5 mm (Ep1–3); 0.3 mm (U1–3); 0.1 mm (T).</p></caption><graphic xmlns:xlink="http://www.w3.org/1999/xlink" xlink:href="zookeys-1274-103_article-140727__-g008.jpg" id="oo_1568703.jpg" position="float" orientation="portrait" xlink:type="simple"><uri content-type="original_file" xlink:type="simple">https://binary.pensoft.net/fig/1568703</uri></graphic></fig></tp:treatment-sec><tp:treatment-sec sec-type="Molecular identification"><title>Molecular identification.</title><p>Following the definition given by <xref ref-type="bibr" rid="B34">Pleijel et al. (2008)</xref>, the sequence of the female holotype of <italic><tp:taxon-name><tp:taxon-name-part taxon-name-part-type="genus" reg="Harpiniopsis">Harpiniopsis</tp:taxon-name-part> <tp:taxon-name-part taxon-name-part-type="species" reg="pedro">pedro</tp:taxon-name-part></tp:taxon-name></italic> sp. nov. (<named-content xmlns:xlink="http://www.w3.org/1999/xlink" content-type="dwc:institutional_code" xlink:title="Forschungsinstitut und Naturmuseum Senckenberg" xlink:href="https://scientific-collections.gbif.org/institution/16946ec1-8db3-45b8-b084-7644384cc5f5" xlink:type="simple"><abbrev content-type="institution" xlink:title="Senckenberg Museum" xlink:type="simple">SMF</abbrev></named-content> 63354, GenBank accession number <ext-link xmlns:xlink="http://www.w3.org/1999/xlink" xlink:href="PQ734298" ext-link-type="gen" xlink:type="simple">PQ734298</ext-link>) is designed as a hologenophore of all obtained sequences. The sequences of the paratypes of the species are deposited in GenBank with the following accession numbers: <ext-link xmlns:xlink="http://www.w3.org/1999/xlink" xlink:href="PQ734390" ext-link-type="gen" xlink:type="simple">PQ734390</ext-link>, <ext-link xmlns:xlink="http://www.w3.org/1999/xlink" xlink:href="PQ734439" ext-link-type="gen" xlink:type="simple">PQ734439</ext-link>, <ext-link xmlns:xlink="http://www.w3.org/1999/xlink" xlink:href="PQ734492" ext-link-type="gen" xlink:type="simple">PQ734492</ext-link> and <ext-link xmlns:xlink="http://www.w3.org/1999/xlink" xlink:href="PQ734519" ext-link-type="gen" xlink:type="simple">PQ734519</ext-link>. The species has also received a Barcode Index Number from Barcode of Life Data Systems: <ext-link xmlns:xlink="http://www.w3.org/1999/xlink" xlink:href="http://boldsystems.org/index.php/Public_BarcodeCluster?clusteruri=BOLD:AEB4266" ext-link-type="uri" xlink:type="simple">BOLD:AEB4266</ext-link> (<ext-link xmlns:xlink="http://www.w3.org/1999/xlink" xlink:href="10.5883/BOLD:AEB4266" ext-link-type="doi" xlink:type="simple">https://doi.org/10.5883/BOLD:AEB4266</ext-link>).</p></tp:treatment-sec><tp:treatment-sec sec-type="Distribution"><title>Distribution.</title><p>Abyssal Pacific Ocean, Clarion-Clipperton Zone, 4133–4359 m.</p></tp:treatment-sec><tp:treatment-sec sec-type="Etymology"><title>Etymology.</title><p>The specific epithet <italic>pedro</italic>, used as a noun in apposition, is given in honor of Prof. Dr Pedro Mart<bold>í</bold>nez Arbizu from the German Center for Marine Biodiversity Research (DZMB), Senckenberg am Meer, renowned marine biologist and a good friend of the junior author who kindly offered the <abbrev xmlns:xlink="http://www.w3.org/1999/xlink" xlink:title="Clarion-Clipperton Zone" xlink:type="simple">CCZ</abbrev> amphipod collection to study and was first who suggested organizing taxonomic description workshop that resulted in multiple amphipod species descriptions.</p></tp:treatment-sec><tp:treatment-sec sec-type="Remarks"><title>Remarks.</title><p><italic><tp:taxon-name><tp:taxon-name-part taxon-name-part-type="genus" reg="Harpiniopsis">Harpiniopsis</tp:taxon-name-part> <tp:taxon-name-part taxon-name-part-type="species" reg="pedro">pedro</tp:taxon-name-part></tp:taxon-name></italic> sp. nov. is morphologically similar to <italic><tp:taxon-name><tp:taxon-name-part taxon-name-part-type="genus" reg="Harpiniopsis">Harpiniopsis</tp:taxon-name-part> <tp:taxon-name-part taxon-name-part-type="species" reg="australis">australis</tp:taxon-name-part></tp:taxon-name></italic> (J.L. Barnard, 1961) and <italic><tp:taxon-name><tp:taxon-name-part taxon-name-part-type="genus" reg="Harpiniopsis">Harpiniopsis</tp:taxon-name-part> <tp:taxon-name-part taxon-name-part-type="species" reg="wandichia">wandichia</tp:taxon-name-part></tp:taxon-name></italic> (J.L. Barnard, 1962) as they present the following: head anteroventral corner with an acute projection; pereopod 7 basis with a similar posteroventral serrate arrangement, reaching the distal apex of merus; epimeron 3 posteroventral corner produced into a spine.</p><p>However, the new species can be mainly distinguished from <italic><tp:taxon-name><tp:taxon-name-part taxon-name-part-type="genus" reg="Harpiniopsis">Harpiniopsis</tp:taxon-name-part> <tp:taxon-name-part taxon-name-part-type="species" reg="australis">australis</tp:taxon-name-part></tp:taxon-name></italic> by the following (characters of <italic><tp:taxon-name><tp:taxon-name-part taxon-name-part-type="genus" reg="Harpiniopsis">Harpiniopsis</tp:taxon-name-part> <tp:taxon-name-part taxon-name-part-type="species" reg="australis">australis</tp:taxon-name-part></tp:taxon-name></italic> between parentheses): pereopod 6 basis distal lobe reaching the distal apex of ischium (vs. reaching half of ischium), dactylus longer than propodus (vs. as long as propodus); pereopod 7 basis posteroventral projections broader about 1.2× as broad as long and bearing both subacute and blunt projections (vs. narrower about 0.8× as broad as long and bearing acute projections); epimeron 3 posteroventral spine slightly curved and of moderate size (vs. strongly curved and large); and telson with mid-dorsal setae (vs. without), apex truncate (vs. acute).</p><p>Also, <italic><tp:taxon-name><tp:taxon-name-part taxon-name-part-type="genus" reg="Harpiniopsis">Harpiniopsis</tp:taxon-name-part> <tp:taxon-name-part taxon-name-part-type="species" reg="pedro">pedro</tp:taxon-name-part></tp:taxon-name></italic> sp. nov. differs from <italic><tp:taxon-name><tp:taxon-name-part taxon-name-part-type="genus" reg="Harpiniopsis">Harpiniopsis</tp:taxon-name-part> <tp:taxon-name-part taxon-name-part-type="species" reg="wandichia">wandichia</tp:taxon-name-part></tp:taxon-name></italic> by the following (characters of <italic><tp:taxon-name><tp:taxon-name-part taxon-name-part-type="genus" reg="Harpiniopsis">Harpiniopsis</tp:taxon-name-part> <tp:taxon-name-part taxon-name-part-type="species" reg="wandichia">wandichia</tp:taxon-name-part></tp:taxon-name></italic> in parentheses): head anteroventral corner with large acute projection (vs. small); pereopod 5 merus to propodus anterior margin setose (vs. weakly setose); and telson with mid-dorsal setae (vs. without), apex truncate (vs. subacute).</p></tp:treatment-sec><ref-list><ref id="B34"><mixed-citation xmlns:xlink="http://www.w3.org/1999/xlink" xlink:type="simple">Pleijel F, Jondelius U, Norlinder E, Nygren A, Oxelman B, Schander C, Sundberg P, Thollesson M (2008) Phylogenies without roots? A plea for the use of vouchers in molecular phylogenetic studies. Molecular Phylogenetics and Evolution 48(1): 369–371. <ext-link xlink:href="10.1016/j.ympev.2008.03.024" ext-link-type="doi" xlink:type="simple">https://doi.org/10.1016/j.ympev.2008.03.024</ext-link></mixed-citation></ref></ref-list></tp:taxon-treatment>
